# Supplementary material for: Identification of the Biocontrol Effect of Bacillus velezensis LYH8 Against Fusarium Head Blight of Wheat
Source: J Fungi (Basel). 2026 Mar 10;12(3):199. doi: 10.3390/jof12030199 (PMC13028092; doi:10.3390/jof12030199)
Supplement: Supplementary file 1 [file jof-12-00199-s001.zip]

Archive with 1 entries (1 files):
- jof-4170857-supplementary.pdf
